# Supplementary material for: Identification of putative pathogenic single nucleotide variants (SNVs) in genes associated with heart disease in 290 cases of stillbirth
Source: PLoS One. 2019 Jan 7;14(1):e0210017. doi: 10.1371/journal.pone.0210017 (PMC6322759; doi:10.1371/journal.pone.0210017)
Supplement: S1 Table — (XLSX) [file pone.0210017.s001.xlsx]

## Sheet: Sheet1
Supplementary table 1. Mean sequencing coverage of the 70 genes included in the HaloPlex gene panel.
Gene	Transcript	Mean coverage >20x (%)
ABCC9	NM_020297.3	99.95
ACTC1	NM_005159.4	92.46
ACTN2	NM_001103.2	99.97
AKAP9	NM_005751.4	99.34
ANK2	NM_001148.4	99.81
ANKRD1	NM_014391.2	99.95
BAG3	NM_004281.3	99.95
BRAF	NM_004333.4	99.95
CACNA1C	NM_001129827.1	99.93
CACNA2D1	NM_000722.2	99.11
CACNB2	NM_201596.2	99.86
CALR3	NM_145046.4	99.88
CASQ2	NM_001232.3	99.97
CAV3	NM_033337.2	100
CSRP3	NM_003476.4	99.94
DES	NM_001927.3	99.97
DMD	NM_004006.2	99.86
DNAJC19	NM_001190233.1	99.52
DSC2	NM_024422.3	99.83
DSG2	NM_001943.3	99.79
DSP	NM_004415.2	99.95
DTNA	NM_032975.3	99.99
FHL2	NM_201557.3	99.99
GLA	NM_000169.2	99.77
GPD1L	NM_015141.3	99.95
HCN4	NM_005477.2	98.42
JPH2	NM_020433.4	99.27
JUP	NM_002230.2	99.99
KCNE1	NM_000219.4	100
KCNE2	NM_172201.1	100
KCNE3	NM_005472.4	98.99
KCNH2	NM_000238.3	99.97
KCNJ2	NM_000891.2	99.99
KCNJ5	NM_000890.3	99.98
KCNJ8	NM_004982.3	99.98
KCNQ1	NM_000218.2	98.97
LAMP2	NM_001122606.1	99.52
LDB3	NM_001171610.1	99.99
LMNA	NM_170707.3	99.99
MIB1	NM_020774.3	99.96
MYBPC3	NM_000256.3	99.97
MYH7	NM_000257.2	99.93
MYL2	NM_000432.3	91.92
MYL3	NM_000258.2	100
MYLK2	NM_033118.3	99.99
MYOZ2	NM_016599.4	99.94
NEBL	NM_006393.2	99.94
NEXN	NM_144573.3	99.83
PKP2	NM_004572.3	99.94
PLN	NM_002667.3	99.84
PRKAG2	NM_016203.3	99.58
RBM20	NM_001134363.1	99.44
RYR2	NM_001035.2	99.87
SCN1B	NM_199037.3	99.98
SCN3B	NM_001040151.1	99.96
SCN4B	NM_174934.3	99.95
SCN5A	NM_198056.2	99.92
SNTA1	NM_003098.2	99.96
TAZ	NM_000116.3	99.95
TCAP	NM_003673.3	99.92
TGFB3	NM_003239.2	99.97
TMEM43	NM_024334.2	99.95
TMPO	NM_001032283.2	99.9
TNNC1	NM_003280.2	99.98
TNNI3	NM_000363.4	99.98
TNNT2	NM_001276345.1	99.11
TPM1	NM_001018005.1	99.93
TRPM4	NM_017636.3	99.12
TTN	NM_133378.4	99.89
VCL	NM_014000.2	99.96
