# Supplementary material for: Identification of putative pathogenic single nucleotide variants (SNVs) in genes associated with heart disease in 290 cases of stillbirth
Source: PLoS One. 2019 Jan 7;14(1):e0210017. doi: 10.1371/journal.pone.0210017 (PMC6322759; doi:10.1371/journal.pone.0210017)
Supplement: S2 Table — (XLSX) [file pone.0210017.s002.xlsx]

## Sheet: Sheet1
Supplementary table 2. Identified SNVs of unknown clinical significance in 290 stillbirth cases.
Gene	Case	Sex	GA	Nucleotide change (genomic level, genome build GRCh37)	Nucleotide change (cDNA level)	Amino acid change	dbSNP ID	MAF (ExAC NFE)	CADD score
ABCC9	276	XX	23+1	chr12:21991056G>C	c.3522C>G	p.(His1174Gln)	-	-	23.9
ACTN2	288	XY	25+2	chr1:236907962C>T	c.1292C>T	p.(Ser431Leu)	rs149846886	4.517e-05	24.8
	269	XY	39+5	chr1:236907962C>T	c.2058C>G	p.(Ile686Met)	rs149846886	4.517e-05	15.59
	223	XY	23+4	chr1:236902618G>A	c.893G>A	p.(Arg298His)	rs142482143	0.000914	25.3
AKAP9	144	XY	33+5	chr7:91624032T>C	c.674T>C	p.(Met225Thr)	rs143717354	-	22.2
	117	XY	22+2	chr7:91708982A>T	c.7535A>T	p.(Asp2512Val)	-	3.016e-05	26.7
	13	XY	23+4	chr7:91714169C>A	c.8747C>A	p.(Thr2916Lys)	rs146648044	0.00012	32
ANK2	157	XY	41+0	chr4:114179276A>T	c.1259A>T	p.(Tyr420Phe)	-	-	26.1
	249	XY	32+5	chr4:114199662A>T	c.1829A>T	p.(Lys610Met)	rs370070322	7.497e-05	31
	104	XY	30	chr4:114253204C>T	c.3202C>T	p.(Pro1068Ser)	-	-	28.2
ANKRD1	260	XX	30+2	chr10:92679936C>T	c.197G>A	p.(Arg66Gln)	rs150797476	0.001289	23.5
BAG3	82	XY	31+0	chr10:121436489G>A	c.1423G>A	p.(Asp475Asn)	rs138832242	1.499e-05	25.6
	210	XY	41+2	chr10:121429597C>T	c.415C>T	p.(Arg139Trp)	rs556465096	7.58e-05	27.8
CACNB2	217	XY	37+2	chr10:18828340C>T	c.1598C>T	p.(Ser533Leu)	rs137886839	0.0004047	25.4
CALR3	258	XX	30+5	chr19:16606592T>C	c.163A>G	p.(Lys55Glu)	-	4.497e-05	23.7
CASQ2	83	XY	35+4	chr1:116243876C>T	c.1186G>A	p.(Asp396Asn)	rs368007942	0.000153	23.1
	245	XX	34+5	chr1:116311065C>T	c.98G>A	p.(Arg33Gln)	-	1.499e-05	35
	289	XY	37+6	chr1:116247878C>A	c.874G>T	p.(Ala292Ser)	rs200643387	0.0002249	33
	74	XY	32+0	chr1:116247875G>A	c.877C>T	p.(Arg293Trp)	rs201306936	4.498e-05	34
DES	284	XY	41	chr2:220283400C>A	c.216C>A	p.(Ser72Arg)	rs375719734	6.213e-05	24.1
	50	XY	39+0	chr2:220285042G>A	c.709G>A	p.(Ala237Thr)	rs397516697	0.000105	23.1
DMD	251	XX	34+6	chrX:32632455G>T	c.1447C>A	p.(Leu483Ile)	-	-	23.2
	128	XY	25+4	chrX:32536156C>A	c.2261G>Them	p.(Gly754Val)	rs151242451	-	25.2
	228	XY	37+4	chrX:32509409C>G	c.2607G>Chem	p.(Gln869His)	rs398123898	8.335e-05	23.4
	247	XX	30+3	chrX:32490403G>A	c.2827C>T	p.(Arg943Cys)	rs199986217	0.0003146	28.9
	277	XX	25+6	chrX:32486731G>A	c.3046C>T	p.(Arg1016Trp)	rs199808421	-	23.9
	187	XY	40+3	chrX:32429987G>A	c.4115C>Them	p.(Ala1372Val)	-	-	24.5
	259	XY	38+6	chrX:32429901C>T	c.4201G>Ahem	p.(Val1401Met)	rs139318945	-	25.6
	270	XX	40+4	chrX:31676146G>C	c.7988C>G	p.(Thr2663Arg)	rs144103124	0.000334	23.4
	214	XX	38+4	chrX:31645869T>C	c.8138A>G	p.(Asn2713Ser)	-	6.69e-05	23.3
	84	XX	26+6	chrX:31645860T>C	c.8147A>G	p.(Gln2716Arg)	-	0.0001552	17.26
	177	XX	24+2	chrX:31525399T>A	c.8389A>T	p.(Arg2797Trp)	-	-	28.5
	25	XY	28+0	chrX:31462708C>T	c.8974G>Ahem	p.(Val2992Met)	rs201691420	0.0004801	26.6
DSC2	266	XY	36+6	chr18:28660187C>G	c.1395G>C	p.(Gln465His)	-	-	22.5
DSG2	37	XX	39+1	chr18:29115328A>G	c.1376A>G	p.(Tyr459Cys)	rs576404380	-	26.8
	93	XX	22+3	chr18:29100769C>A	c.220C>A	p.(His74Asn)	-	-	26.3
	142	XX	27+6	chr18:29104436T>C	c.716T>C	p.(Val239Ala)	rs200997703	-	28.5
DSP	90	XX	22+1	chr6:7568718G>A	c.1315G>A	p.(Val439Ile)	-	-	24.6
	233	XX	26+2	chr6:7556022G>A	c.242G>A	p.(Cys81Tyr)	rs140965835	0.0001965	23.9
	154	XX	35+6	chr6:7576619G>A	c.2723G>A	p.(Arg908His)	rs142494121	0.001454	34
	288	XY	36+1	chr6:7580445G>A	c.4022G>A	p.(Arg1341His)	rs112242645	6.031e-05	27.7
	152	XX	25+0	chr6:7581044G>A	c.4621G>A	p.(Asp1541Asn)	-	-	24.3
	188	XX	41+6	chr6:7581209G>A	c.4786G>A	p.(Glu1596Lys)	-	-	22.5
	80	XY	39+0	chr6:7581272C>A	c.4849C>A	p.(Gln1617Lys)	-	-	22.5
	114	XY	24+0	chr6:7581419C>T	c.4996C>T	p.(Arg1666Trp)	-	4.534e-05	27.2
	157	XY	41+0	chr6:7581596C>T	c.5173C>T	p.(Arg1725Trp)	rs200336897	0.0003461	33
	214	XX	38+4	chr6:7559593A>T	c.557A>T	p.(His186Leu)	-	-	22.5
	151	XY	22+4	chr6:7583523C>T	c.6028C>T	p.(Pro2010Ser)	-	-	24.2
	229	XX	24	chr6:7585240T>G	c.7745T>G	p.(Phe2582Cys)	-	1.499e-05	22.4
	268	XX	40+5	chr6:7585906A>G	c.8411A>G	p.(Glu2804Gly)	-	-	32
FHL2	45	XX	30+6	chr2:105977765C>T	c.815G>A	p.(Cys272Tyr)	-	2.999e-05	34
HCN4	156	XX	40+2	chr15:73616504T>C	c.2069A>G	p.(Asn690Ser)	-	1.507e-05	21
	88	XY	Full term
	234	XY	38+5	chr15:73615304G>A	c.3130C>T	p.(Arg1044Trp)	rs553950644	-	31
	258	XX	30+4	chr15:73615252G>A	c.3182C>T	p.(Pro1061Leu)	-	-	23.3
	229	XX	24	chr15:73615130G>A	c.3304C>T	p.(Arg1102Cys)	-	-	24.2
JPH2	137	XY	39+6	chr20:42788339C>A	c.1088G>T	p.(Arg363Leu)	-	1.525e-05	31
	87	XX	34+0	chr20:42747229C>T	c.1204G>A	p.(Glu402Lys)	rs147407445	0.0005716	26.1
	130	XX	39+4	chr20:42744916G>A	c.1399C>T	p.(Arg467Cys)	-	-	23.4
	103	XX	33+5	chr20:42744751G>A	c.1564C>T	p.(Arg522Trp)	-	-	26.7
	100	XX	39+6	chr20:42788816A>C	c.611T>G	p.(Leu204Arg)	-	-	25.5
JUP	90	XX	22+1	chr17:39915002G>A	c.1618C>T	p.(Arg540Cys)	-	2.317e-05	34
KCNH2	226	XX	27+1	chr7:150644942G>A	c.2717C>T	p.(Ser906Leu)	-	-	22.8
	266	XY	36+6	chr7:150642485G>T	c.3448C>A	p.(Leu1150Met)	-	0.000465	22.4
KCNJ2	186	XY	30+2	chr17:68172153C>T	c.973C>T	p.(Arg325Cys)	rs202067116	6.001e-05	34
KCNJ8	202	XX	37+1	chr12:21926355C>T	c.196G>A	p.(Asp66Asn)	-	-	32
KCNQ1	187	XY	40+3	chr11:2606518C>T	c.1109C>T	p.(Ala370Val)	-	3.016e-05	33
	241	XY	40+1	chr11:2610027G>A	c.1336G>A	p.(Asp446Asn)	rs149089817	0.0001069	17.18
	251	XX	34+6	chr11:2594193G>A	c.898G>A	p.(Ala300Thr)	rs120074187	1.531e-05	29.2
LMNA	48	XY	33+1	chr1:156104603G>A	c.647G>A	p.(Arg216His)	-	-	27.3
MIB1	145	XY	26+1	chr18:19353603T>G	c.550T>G	p.(Trp184Gly)	-	-	28.8
MYBPC3	230	XY	34+5	chr11:47372961G>A	c.121C>T	p.(Arg41Cys)			31
	48	XY	33+1	chr11:47364405G>A	c.1433C>T	p.(Ser478Leu)	rs373638535	4.13e-05	31
	151	XY	22+4
	5	XY	27+0
	35	XY	23+5	chr11:47355508C>T	c.2959G>A	p.(Val987Ile)	-	-	32
	18	XX	37+3	chr11:47353722C>T	c.3715G>A	p.(Glu1239Lys)	rs267602904	3.003e-05	34
MYH7	26	XY	24	chr14:23896796G>A	c.1886C>T	p.(Ala629Val)	rs140824103	-	24.1
MYLK2	79	XX	39+6	chr20:30419884G>A	c.1655G>A	p.(Arg552Gln)	rs373488404	0.0001221	24.8
	108	XX	27+3	chr20:30419931C>T	c.1702C>T	p.(Arg568Cys)	-	0.0001191	35
	153	XX	40+0	chr20:30408319A>G	c.443A>G	p.(His148Arg)	-	-	23.3
MYOZ2	155	XY	36+4	chr4:120107234C>T	c.674C>T	p.(Pro225Leu)	rs200428820	7.493e-05	23
NEBL	197	XY	36+5	chr10:21185924A>G	c.116T>C	p.(Met39Thr)	rs146874652	5.993e-05	22.5
NEBL	5	XY	27+0	chr10:21106569T>C	c.2108A>G	p.(Glu703Gly)	-	-	23.6
PKP2	182	XX	38+3	chr12:33049482G>T	c.184C>A	p.(Gln62Lys)	rs199601548	0.0002654	22.5
	259	XY	38+6	chr12:33031913C>A	c.277G>T	p.(Val93Phe)	-	-	28.7
PRKAG2	190	XX	30+0	chr7:151478384G>A	c.320C>T	p.(Pro107Leu)	-	1.507e-05	21.6
RBM20	132	XX	40+4	chr10:112541424G>A	c.1057G>A	p.(Glu353Lys)	rs554690506	-	27.2
	48	XY	33+1	chr10:112572325G>A	c.2170G>A	p.(Asp724Asn)	-	-	22.7
	227	XY	27+0	chr10:112583343A>G	c.3422A>G	p.(Asp1141Gly)	-	-	28.3
RYR2	154	XX	35+6	chr1:237919660G>T	c.11218G>T	p.(Val3740Leu)	rs536555602	-	23.9
	51	XY	22+0	chr1:237957285T>C	c.13901T>C	p.(Val4634Ala)	-	-	23.5
	94	XX	40+0	chr1:237655118T>G	c.1721T>G	p.(Val574Gly)	-	-	29.2
	280	XY	28+1	chr1:237656365C>T	c.1939C>T	p.(Arg647Cys)	rs202040519	0.0002517	34
	191	XY	35+1	chr1:237659822A>G	c.1973A>G	p.(Asn658Ser)	rs2009813	7.499e-05	26.6
	139	XY	32+5	chr1:237711849C>T	c.3025C>T	p.(Arg1009Trp)	rs368040638	4.504e-05	34
	198	XY	26+0	chr1:237802501T>C	c.7115T>C	p.(Leu2372Pro)	-	-	19.57
	148	XX	40+0	chr1:237821276T>C	c.8162T>C	p.(Ile2721Thr)	rs201500134	0.001262	24.6
	287	XX	40+0	chr1:237824225G>A	c.8414G>A	p.(Arg2805His)	-	-	34
	165	XY	36+4	chr1:237870519T>C	c.9851T>C	p.(Ile3284Thr)	-	-	24
SCN1B	78	XY	41+0	chr2:106002832C>T	c.142G>A	p.(Glu48Lys)	-	1.508e-05	23.6
SCN3B	268	XX	40+5	chr11:123513205G>A	c.394C>T	p.(Arg132Trp)	rs371558196	2.998e-05	34
	106	XY	35+6	chr11:123504867A>C	c.632T>G	p.(Val211Gly)	-	-	21.5
SCN5A	231	XY	34+5	chr3:38639444G>A	c.2038C>T	p.(Arg680Cys)	rs376173627	3.032e-05	29.5
	109	XY	29+0	chr3:38671919G>A	c.275C>T	p.(Thr92Ile)	-	8.996e-05	29
	173	XY	31+2	chr3:38662449C>T	c.496G>A	p.(Ala166Thr)	rs201232332	0.0003518	35
SNTA1	197	XY	36+5	chr20:32031206G>A	c.221C>T	p.(Pro74Leu)	rs572545726	0.002865	11.45
	99	XY	32+6
	280	XY	28+1	chr20:32005660G>A	c.566C>T	p.(Ser189Leu)	rs144860423	0.00036	23.6
TMEM43	212	XY	41+1	chr3:14173129G>A	c.347G>A	p.(Arg116Gln)	rs143535006	-	22.5
	226	XX	27+1	chr3:14177391G>A	c.865G>A	p.(Gly289Arg)	-	0.0001353	34
TMPO	91	XX	34+6	chr12:98909868C>G	c.223C>G	p.(Pro75Ala)	-	-	19.72
TNNI3	232	XY	38+0	chr19:55667607G>A	c.244C>T	p.(Pro82Ser)	rs77615401	5.051e-05	23.4
TPM1	108	XX	27+4	chr15:63335133G>C	c.105G>C	p.(Arg35Ser)	-	-	23.1
TRPM4	26	XY	24	chr19:49684686A>G	c.1231A>G	p.(Ser411Gly)	-	-	26
	11	XY	23+0	chr19:49691898G>A	c.1744G>A	p.(Gly582Ser)	rs172149856	0.0005993	20.3
	269	XY	39+5	chr19:49691971C>T	c.1817C>T	p.(Ala606Val)	-	-	29.7
	17	XY	24+2	chr19:49703585C>T	c.2674C>T	p.(Arg892Cys)	rs147854826	0.0008249	33
	90	XX	22+1	chr19:49671946G>A	c.749G>A	p.(Arg250His)	-	8.839e-05	29.9
TTN	196	XX	33+4	chr2:179397163T>C	c.104179A>G	p.(Arg34727Gly)	rs555555534	-	20.6
	168	XY	28+6	chr2:179393523C>T	c.106955G>A	p.(Arg35652Gln)	rs200497615	0.000273	24.6
	88	XY	Full term	chr2:179584152G>A	c.23965C>T	p.(Arg7989Cys)	rs201653851	4.514e-05	23.2
	145	XY	26+1	chr2:179581897C>T	c.25564G>A	p.(Asp8522Asn)	rs199619070	0.0002256	21.8
	88	XY	Full term	chr2:179574580C>T	c.28466G>A	p.(Arg9489Gln)	rs189431308	1.517e-05	24.8
	257	XX	36+4	chr2:179500777C>T	c.41521G>A	p.(Asp13841Asn)	rs201257644	0.0005259	20.7
	252	XY	39+2	chr2:179472662G>A	c.52852C>T	p.(Arg17618Cys)	rs201213901	0.002189	23.3
	277	XX	25+6	chr2:179641009C>T	c.5582G>A	p.(Arg1861His)	rs140914855	0.0001349	22.6
	272	XX	22+5	chr2:179447881C>A	c.65649G>T	p.(Leu21883Phe)	rs374736305	0.0003365	21.4
	93	XX	22+3	chr2:179447801A>G	c.65729T>C	p.(Ile21910Thr)	rs146941600	-	22
	88	XY	Full term	chr2:179443562G>A	c.68195C>T	p.(Ser22732Leu)	-	-	23.1
	170	XX	34+4	chr2:179442329C>T	c.68824G>A	p.(Glu22942Lys)	rs199506676	0.0003916	22.3
	281	XY	38+1	chr2:179434303A>G	c.76556T>C	p.(Ile25519Thr)	rs376185524	3.115e-05	21.7
	105	XX	31+0	chr2:179430596A>G	c.80263T>C	p.(Phe26755Leu)	rs200181804	0.0001948	21.6
	202	XX	37+1	chr2:179428168G>A	c.82691C>T	p.(Ala27564Val)	rs55634791	0.0012	23
	238	XY	37+6	chr2:179425988G>A	c.84871C>T	p.(Arg28291Cys)	rs192152102	0.001575	23.2
	249	XY	32+5	chr2:179425966C>T	c.84893G>A	p.(Arg28298Gln)	rs187270666	0.0009153	23.4
	175	XY	35+2	chr2:179424176C>T	c.86683G>A	p.(Val28895Met)	rs201290358	-	21.1
	105	XX	31+0	chr2:179410693A>G	c.95270T>C	p.(Ile31757Thr)	rs72648259	0.0005548	21.3
	62	XY	22+0	chr2:179407482G>A	c.97099C>T	p.(Arg32367Cys)	rs202064385	0.0002248	24.3
VCL	89	XX	31+5	chr10:75860773C>T	c.1940C>T	p.(Ala647Val)	rs534449109	9.162e-05	27.2
	117	XY	22+2	chr10:75864950G>A	c.2273G>A	p.(Arg758His)	rs371970354	0.00015	33
	129	XY	28	chr10:75867074G>C	c.2521G>C	p.(Asp841His)	rs150385900	-	32
	235	XX	38+5	chr10:75867084C>T	c.2531C>T	p.(Pro844Leu)	rs145393322	0.0001051	32
	173	XY	31+2	chr10:75873961C>T	c.2969C>T	p.(Ala990Val)	rs150595117	0.0007356	28.9
The table includes variants that have neither been described as benign nor pathogenic in the literature. Underlined cases occur more than once in the table. hem =hemizygous variant
